# Supplementary material for: Coevolutionary theory of hosts and parasites
Source: J Evol Biol. 2022 Jan 30;35(2):205–24. doi: 10.1111/jeb.13981 (PMC9305583; doi:10.1111/jeb.13981)
Supplement: Supplementary file 1 — Supplementary Material [file JEB-35-205-s001.zip]

Archive with 6 entries (6 files):
- jeb13981-sup-0001-FigS1.pdf
- jeb13981-sup-0002-TableS1.pdf
- jeb13981-sup-0003-AppendixS1.pdf
- jeb13981-sup-0004-figure3_code.m
- jeb13981-sup-0005-figure5_code.m
- jeb13981-sup-0006-figure6_code.m
