# Supplementary material for: Coevolutionary theory of hosts and parasites
Source: J Evol Biol. 2022 Jan 30;35(2):205–24. doi: 10.1111/jeb.13981 (PMC9305583; doi:10.1111/jeb.13981)
Supplement: Supplementary file 1 — Supplementary Material [file JEB-35-205-s001.zip › jeb13981-sup-0004-figure3_code.m]

%% Figure 3

% This code plots different possible trade-off functions.

% Set up vectors to be used later:
xvec=zeros(10000,1);
yvec3=zeros(10000,1);
yvec4=zeros(10000,1);
yvec5=zeros(10000,1);
yvec6=zeros(10000,1);
yvec7=zeros(10000,1);

% Evaluate possible trade-off functions for different values of 
% resistance or infectivity:
for i=1:10000
    j=i/10000;
    xvec(i)=j;
    % The RHS of these expressions are the trade-off functions (here
    % written in terms of j) which we will plot:
    yvec3(i)=j;
    yvec4(i)=j^2;
    yvec5(i)=(exp(8*j)-1)/(exp(8)-1);
    yvec6(i)=j^(0.5);
    yvec7(i)=1/8 *log((exp(8)-1)*j +1);
end

% Draw figure:
colour1=1/255*[49,54,149];
colour2=1/255*[165,0,38];
figure(1)
h1=plot(xvec,yvec3,'Linewidth',2,'Color','k','LineStyle',':');
hold on
h2=plot(xvec,yvec4,'Linewidth',2,'Color',colour1);
hold on
h3=plot(xvec,yvec5,'Linewidth',2,'Color',colour2);
hold on
h4=plot(xvec,yvec6,'Linewidth',2,'Color',colour1,'LineStyle','--');
hold on
h5=plot(xvec,yvec7,'Linewidth',2,'Color',colour2,'LineStyle','--');
xlabel('Resistance or infectivity')
ylabel('Fitness cost')
set(gca,'xtick',[0.05 1],'xticklabel',{'low';'high'})
set(gca,'ytick',[0.05 1],'yticklabel',{'low';'high'})
set(gca,'TickLength',[0 0])
set(gca,'Linewidth',1.5)
set(gca,'box','on')
