# Supplementary material for: Coevolutionary theory of hosts and parasites
Source: J Evol Biol. 2022 Jan 30;35(2):205–24. doi: 10.1111/jeb.13981 (PMC9305583; doi:10.1111/jeb.13981)
Supplement: Supplementary file 1 — Supplementary Material [file JEB-35-205-s001.zip › jeb13981-sup-0005-figure5_code.m]

%% Figure 5

% This code generates time series for the model described in Appendix 
% 2, comparing the cases where it is formulated in discrete and 
% continuous time.

% Discrete time model:

% Define parameter values. These are the values used in subfigure (c), 
% but can be adjusted to create subfigure (b).
a = 0.5 ;    % a=0.01 for (b)     
b = 0.5 ;    % b=0.99 for (b)
c = 0.4 ;    % c=0.99 for (b)
d = 0.4 ;    % d=0.01 for (b)
e=5;         % e=2.5  for (b)
f=5;         % f=2.5  for (b)
% This is the time which the simulation will run for:
nYears = 10;

% Initial frequencies:
h0 = 0.1;                      
p0 = 0.9; 

% Define useful quantities:               
hCurrent = h0;          
pCurrent = p0;   
t = 0:nYears;

h=zeros(nYears+1,1);
p=zeros(nYears+1,1);
h(1)=h0;
p(1)=p0;
% At each timestep, we update the population:
for i = 1:nYears        
    
    % Define host and pathogen fitnesses:
    f1 = 1 - a*pCurrent-c*(1-pCurrent)-e*hCurrent;
    f2 = 1 - a*(1-pCurrent)-c*pCurrent-e*(1-hCurrent);
    g1 = b*hCurrent+d*(1-hCurrent)-f*pCurrent;
    g2 = b*(1-hCurrent)+d*hCurrent-f*(1-pCurrent);
    
    % Calculate mean host and pathogen fitness:
    fbar = f1*hCurrent + f2*(1-hCurrent);
    gbar = g1*pCurrent + g2*(1-pCurrent); 
    
    % Determine populations at the next timestep:
    hNew = hCurrent*(1+f1-fbar); 
    pNew = pCurrent*(1+g1-gbar);
    h(i+1) = hNew;              
    p(i+1) = pNew;              
    hCurrent = hNew; 
    pCurrent = pNew;  
end   
  
% Continuous time model:

% Define the system of differential equations:
fun=@(s,y)[y(1)*((1-a*y(2)-c*(1-y(2))-e*y(1)) - (1-e*y(1)^2-e*(1-y(1))^2-a*(1-y(1)-y(2))-2*a*y(1)*y(2)-c*(y(1)+y(2))+2*c*y(1)*y(2)));y(2)*((b*y(1)+d*(1-y(1))-f*y(2)) - (-f*y(2)^2-f*(1-y(2))^2+b*(1-y(1)-y(2)+2*y(1)*y(2))+d*(y(1)+y(2))-2*d*y(1)*y(2)))];
tspan=[0 nYears];
y0=[h0,p0];
% Now solve the system:
[s,y]=ode45(fun,tspan,y0);


% Draw the plot:
figure(1)                
firstcolour=1/255*[215,48,39];
secondcolour=1/255*[69,117,180];
h1=plot(t,h,'Color',secondcolour,'Linewidth',2);
hold on
h2=plot(t,p,'Color',firstcolour,'Linewidth',2);
hold on
h3=plot(s,y(:,1),'LineStyle','--','Color',secondcolour,'Linewidth',2);
hold on
h4=plot(s,y(:,2),'LineStyle','--','Color',firstcolour,'Linewidth',2);
xlabel('Time');                 
ylabel('Allele frequencies');
ylim([0,1])
set(gca,'XTick',[],'Linewidth',1.5)
legend([h1 h2],{'Host type 1','Parasite type 1'},'Location','northeast')
ax=axes('position',get(gca,'position'),'visible','off');
