# Supplementary material for: Coevolutionary theory of hosts and parasites
Source: J Evol Biol. 2022 Jan 30;35(2):205–24. doi: 10.1111/jeb.13981 (PMC9305583; doi:10.1111/jeb.13981)
Supplement: Supplementary file 1 — Supplementary Material [file JEB-35-205-s001.zip › jeb13981-sup-0006-figure6_code.m]

%% Figure 6

% This code generates time series for the model described in Appendix 
% 3, comparing the cases where it is purely deterministic and where 
% stochasticity is incorporated.

% Note that the stochastic time series will look slightly different 
% each time this code is run, due to the use of random quantities.

% Define parameters and parameter values:
t_max = 40;
alpha = 4;
beta = 10;
b = 1;
init_pop = [1,0.1,1,0.1];
pars = [t_max,alpha,beta,b];

% Solve the deterministic system of equations defined below:
[t1,x1] = ode45(@ode,[0,t_max],init_pop,odeset('abstol',1e-10,'nonnegative',1:length(init_pop)),pars);

% Introduce stochasticity by stochastically altering population 
% densities at each time-step.
t=0;
timestep=0.01;
svec=[];
yvec=[];
h0=init_pop(3);
h1=init_pop(4);
p1=init_pop(2);
p0=init_pop(1);
while t<t_max
    % Solve the system over one timestep:
    tspan=[0 timestep];
    [s,y]=ode45(@ode,tspan,[p0,p1,h0,h1],odeset('abstol',1e-10),pars);
    svec=[svec;s+t];
    yvec=[yvec;y];
    t=t+timestep;
    h0=yvec(end,3);
    p0=yvec(end,1);
    h1=yvec(end,4);
    p1=yvec(end,2);
    % Introduce stochastic change in population densities:
    h0=h0*(0.1*rand(1,1)+0.95);
    p0=p0*(0.1*rand(1,1)+0.95);
    h1=h1*(0.1*rand(1,1)+0.95);
    p1=p1*(0.1*rand(1,1)+0.95);
end

% Plot figure
figure(1)
firstcolour=1/255*[215,48,39];
secondcolour=1/255*[69,117,180];
clf
% First the deterministic case:
subplot(2,1,1)
hold on
plot(t1,(x1(:,1)+x1(:,2))./sum(x1,2),'Color',secondcolour,'Linewidth',2)
plot(t1,x1(:,2)./(x1(:,2)+x1(:,4)),'Color',firstcolour,'LineStyle',':','Linewidth',2)
hold off
legend('Host type 1','Parasite type 1','location','southeast')
xlabel('Time')
ylabel('Allele frequencies')
ylim([0,1])
xlim([0,t_max])
set(gca,'Linewidth',1.5)
title('(a)')
set(gca,'box','on')
% Then the stochastic case:
subplot(2,1,2)
plot(svec,(yvec(:,1)+yvec(:,2))./sum(yvec,2),'Color',secondcolour,'Linewidth',2)
hold on
plot(svec,yvec(:,2)./(yvec(:,2)+yvec(:,4)),'Color',firstcolour,'LineStyle',':','Linewidth',2)
xlim([0,t_max])
ylim([0,1])
xlabel('Time')
ylabel('Allele frequencies')
set(gca,'Linewidth',1.5)
set(gca,'box','on')
title('(b)')

% This defines the system of equations as a function:
function dxdt = ode(~,x,pars)
alpha = pars(2);
beta = pars(3);
b = pars(4);

dxdt = [
    b*(x(1)+x(3)) - beta*x(1)*x(3); % S1
    b*(x(2)+x(4)) - beta*x(2)*x(4); % S2
    beta*x(1)*x(3) - alpha*x(3); % I1
    beta*x(2)*x(4) - alpha*x(4); % I2
    ];
end
